# Supplementary material for: Telomere length varies substantially between blood cell types in a reptile
Source: R Soc Open Sci. 2020 Jun 3;7(6):192136. doi: 10.1098/rsos.192136 (PMC7353983; doi:10.1098/rsos.192136)
Supplement: Excel file with blood cell types and telomeres [file rsos192136supp1.xlsx]

## Sheet: BloodCellsTelo
ID	sex	svl	tot	mass	clip	bib	morph	rbtelo	wbtelo	aztelo	trbtelo	twbtelo	taztelo	tmass
1	F	62	160	9.8	11	N		0.114759	0.302182	0.300535	-2.16492	-1.19673	-1.20219	2.28238
2	F	62	164	8.6	12	N		0.159805	0.239479	0.238395	-1.8338	-1.42929	-1.43383	2.15176
3	F	65	168	10.7	13	N		0.292825	0.778528	0.154355	-1.22818	-0.25035	-1.8685	2.37024
4	F	63	165	10.6	14	N		0.0892792	0.588364	0.165569	-2.41599	-0.530409	-1.79837	2.36085
5	F	68	170	10.6	15	N		0.183605	0.300699	0.299922	-1.69497	-1.20164	-1.20423	2.36085
6	F	64	162	11	21	N		0.0979612	0.426544	0.205677	-2.32318	-0.85204	-1.58145	2.3979
7	F	70	118	10.2	22	Y								2.32239
8	F	63	167	9.7	23	N								2.27213
9	F	60	152	8.1	24	N		0.0725552	0.251336	0.574332	-2.62341	-1.38097	-0.554547	2.09186
10	F	63	161	9.2	25	N		0.0502504	0.163219	0.332426	-2.99074	-1.81266	-1.10134	2.2192
11	F	63	158	10.8	31	N		0.0613407	0.208754	0.460852	-2.79131	-1.5666	-0.774678	2.37955
12	F	65	159	9.9	32	Y		0.0661898	0.237965	0.527361	-2.71523	-1.43563	-0.639869	2.29253
13	F	61	159	9.8	33	N		0.0865783	0.293494	0.493253	-2.44671	-1.2259	-0.706733	2.28238
14	F	62	162	8.7	34	N		0.0551751	0.14985	0.596016	-2.89724	-1.89812	-0.517488	2.16332
15	F	69	176	11.7	35	N		0.0745508	0.166378	0.36896	-2.59627	-1.79349	-0.997066	2.45959
16	F	64	160	9.9	41	N		0.0843699	0.240912	0.491197	-2.47255	-1.42332	-0.71091	2.29253
17	F	53	146	5.4	42	N		0.0942748	0.221756	0.353721	-2.36154	-1.50618	-1.03925	1.6864
18	F	62	157	9.5	43	N		0.084223	0.299051	0.581969	-2.47429	-1.20714	-0.541338	2.25129
19	F	63	157	8.3	44	N		0.143808	0.378154	0.635047	-1.93927	-0.972453	-0.454057	2.11626
20	F	56	153	6.3	45	N		0.0819011	0.304969	0.596135	-2.50224	-1.18755	-0.517287	1.84055
21	M	64	179	10.5	51	Y	Y	0.0739323	0.178351	0.25405	-2.60461	-1.724	-1.37022	2.35138
22	M	67	110	10.5	52	Y	R	0.100333	0.179867	0.283028	-2.29926	-1.71554	-1.26221	2.35138
23	M	60	157		53	N	Y	0.124698	0.322013	0.582013	-2.08186	-1.13316	-0.541262
24	M	66	192	12	54	N	Y	0.102361	0.206667	0.322917	-2.27925	-1.57665	-1.13036	2.48491
25	M	67	182	11.3	55	Y	Y	0.0493182	0.171364	0.286364	-3.00946	-1.76397	-1.25049	2.4248
26	M	65	175	10.4	101	Y	O	0.0740885	0.265885	0.431901	-2.60249	-1.32469	-0.839559	2.34181
27	M	64	170	10.5	102	N	R	0.0797235	0.19977	0.306452	-2.52919	-1.61059	-1.1827	2.35138
28	M	64	67	10.4	103	Y	Y	0.0592896	0.202732	0.331831	-2.82532	-1.59587	-1.10313	2.34181
29	M	60	173	8.5	104	N	Y	0.0680682	0.201932	0.311023	-2.68725	-1.59983	-1.16789	2.14007
30	M	64	172	10.1	105	N	R	0.0953107	0.2449	0.358968	-2.35061	-1.4069	-1.02452	2.31254
31	M	61	164	10	201	Y	R	0.0798788	0.268242	0.399879	-2.52724	-1.31586	-0.916594	2.30259
32	M	65	178	11.8	202	Y	Y	0.0905609	0.204788	0.306566	-2.40173	-1.58578	-1.18232	2.4681
33	M	63	172	9.1	203	Y	Y	0.143784	0.174595	0.288919	-1.93944	-1.74529	-1.24161	2.20827
34	M	69	124	11.5	204	N	Y	0.0601911	0.160828	0.247877	-2.81023	-1.82742	-1.39482	2.44235
35	M	65	174	11	205			0.0714653	0.160154	0.248458	-2.63854	-1.83162	-1.39248	2.3979
36	M	67	185	11.3	301	Y	Y	0.078798	0.226878	0.364775	-2.54087	-1.48334	-1.00848	2.4248
37	M	63	174	8.6	302	N	R	0.0718016	0.151567	0.247389	-2.63385	-1.88673	-1.39679	2.15176
38	M	67	174	10.8	303	Y	O	0.0907801	0.216738	0.318723	-2.39931	-1.52907	-1.14343	2.37955
39	M	67	175	11.2	304	Y	Y	0.0867971	0.197433	0.30489	-2.44418	-1.62236	-1.1878	2.41591
